# Supplementary material for: Carbon and Iron Uptake by Phytoplankton in the Amundsen Sea, Antarctica
Source: Biology (Basel). 2022 Dec 4;11(12):1760. doi: 10.3390/biology11121760 (PMC9775254; doi:10.3390/biology11121760)
Supplement: Supplementary file 1 [file biology-11-01760-s001.zip]

Archive with 1 entries (1 files):
- biology-2023647-supplementary.pdf
